# Supplementary material for: The Impact of Surgical Practice on Oncological Outcomes in Robot-Assisted Radical Hysterectomy for Early-Stage Cervical Cancer, Spanish National Registry
Source: Cancers (Basel). 2022 Jan 29;14(3):698. doi: 10.3390/cancers14030698 (PMC8833333; doi:10.3390/cancers14030698)
Supplement: Supplementary file 1 [file cancers-14-00698-s001.zip]

Archive with 1 entries (1 files):
- cancers-1539366-supplementary.pdf
